# Supplementary material for: Optimization of air supply mode of vehicle air conditioning based on digital thermal manikin
Source: PLoS One. 2025 Dec 29;20(12):e0339599. doi: 10.1371/journal.pone.0339599 (PMC12747388; doi:10.1371/journal.pone.0339599)
Supplement: S1 Table — (XLSX) [file pone.0339599.s001.xlsx]

## Sheet: sheet1
Modeling
Category	Value
Model scale	1:1 full-scale cabin
Model simplification	Dashboard and other complex surfaces simplified as planes; negligible influence on heat flux/Teq
Manikin type	Digital thermal manikin (constant-temperature mode)
Manikin skin temperature (°C)	34
Mesh
Category	Value
Mesh type	Unstructured tetrahedral + prism layers
Refined regions	Manikin surface; air outlets
Local refined size (mm)	3
Growth rate (refined regions)	1.2
Boundary-layer count	6
Boundary-layer transition ratio	0.272
Boundary-layer growth rate	1.2
Total cells (million)	2.10
Average mesh quality	0.84
Grid-independence range (million cells)	0.52 – 3.06
Rationale for final mesh	Local accuracy near the manikin/outlets with manageable runtime
Boundary Conditions
Category	Value
Inlet air velocity (baseline) (m/s)	5
Inlet air temperature (°C)	30
Outlet condition	Ambient pressure outlet
Ambient/cabin temperature (°C)	30
Turbulence model	RNG k–ε
Pressure–velocity coupling	SIMPLE
Spatial discretization	Second-order upwind
Radiation model	Discrete Ordinates (DO)
Solar irradiance (W/m²)	1000
Body surface temperature (°C)	34
Materials
Component	Properties
Body surrogate (solid)	ρ=8030 kg/m³; Cp=502.48 J/(kg·K); k=7.65 W/(m·K); ε=0.58; reflect.=0.42
Glass	ρ=2529.6 kg/m³; Cp=754 J/(kg·K); k=0.91 W/(m·K); ε=0.40; reflect.=0.10; trans.=0.50
Experimental Conditions
Parameter	Value
Scenario	Seated occupant in vehicle cabin
Posture	Seated, legs in contact with seat edge
Seat condition (experiment)	Seat contact present; thermal mass and slow heat feedback
Seat condition (simulation)	Adiabatic seat wall (no heat feedback)
Clothing insulation (clo)	0.7
Measurement quantity	Equivalent temperature (Teq) by physical thermal manikin
Instrument/approach	Digital thermal manikin (34 °C skin) and CFD
HVAC outlet velocity (baseline) (m/s)	5
HVAC outlet velocity (optimized) (m/s)	4
Inlet/outlet air temperature (°C)	30
Ambient/cabin temperature (°C)	30
Solar irradiance (W/m²)	1000
Notes	Physical manikin sensor locations aligned with simulation sampling regions where possible
